# Supplementary material for: The Role of Endocannabinoids in Physiological Processes and Disease Pathology: A Comprehensive Review
Source: J Clin Med. 2025 Apr 21;14(8):2851. doi: 10.3390/jcm14082851 (PMC12027566; doi:10.3390/jcm14082851)
Supplement: Supplementary file 1 [file jcm-14-02851-s001.zip]

Archive with 1 entries (1 files):
- jcm-3507608-supplementary.pdf
